# Supplementary material for: Garvicins AG1 and AG2: Two Novel Class IId Bacteriocins of Lactococcus garvieae Lg-Granada
Source: Int J Mol Sci. 2022 Apr 23;23(9):4685. doi: 10.3390/ijms23094685 (PMC9101539; doi:10.3390/ijms23094685)
Supplement: Supplementary file 1 [file ijms-23-04685-s001.zip]

Archive with 1 entries (1 files):
- ijms-1679106-supplementary.pdf
